# Supplementary material for: Experimentally guided models reveal replication principles that shape the mutation distribution of RNA viruses
Source: eLife. 2015 Jan 30;4:e03753. doi: 10.7554/eLife.03753 (PMC4311501; doi:10.7554/eLife.03753)
Supplement: Source code 1. — Poliovirus replication mathematical model-code. Contains custom software used for simulations throughout this article. DOI: http://dx.doi.org/10.7554/eLife.03753.017 [file elife03753s002.zip]

Archive with 12 entries (9 files):
- poliovirus_code/
- poliovirus_code/polio_analyses_final.R
- __MACOSX/
- __MACOSX/poliovirus_code/
- __MACOSX/poliovirus_code/._polio_analyses_final.R
- poliovirus_code/polio_first_round_low_rep.c
- poliovirus_code/polio_mutants.c
- poliovirus_code/polio_plot_new.c
- __MACOSX/poliovirus_code/._polio_plot_new.c
- poliovirus_code/polio_second_round_low_rep.c
- poliovirus_code/polio_track_new.c
- __MACOSX/poliovirus_code/._polio_track_new.c
