# Supplementary material for: Experimentally guided models reveal replication principles that shape the mutation distribution of RNA viruses
Source: eLife. 2015 Jan 30;4:e03753. doi: 10.7554/eLife.03753 (PMC4311501; doi:10.7554/eLife.03753)
Supplement: Source code 1. — Poliovirus replication mathematical model-code. Contains custom software used for simulations throughout this article. DOI: http://dx.doi.org/10.7554/eLife.03753.017 [file elife03753s002.zip › poliovirus_code/polio_analyses_final.R]

###########################
# NOTES ON C CODE
###########################

# Five variants of the same basic code are included--each has a version of the function pa(), 
# which handles simulation of a single parameter set for a number of replicates and comparison
# to hard-coded data, and a main() function that handles generation/input/output of parameter sets
# and program control. 

# polio_first_round_low_rep.c and polio_second_round_low_rep.c generated the posterior samples.
# polio_plot_new.c was used to evaluate dynamics and produce mock data for validation purposes.
# polio_mutants.c was used to simulate mutants with replication deficits.
# polio_track_new.c was used to measure the number of generations per virion.

###########################################################
# CALCULATIONS IN TEXT
###########################################################

# pairwise correlations between mean error at one MOI and another
de = read.table("/Users/jdraghi/Desktop/Active_Papers/Polio/newest_500_high_res_errors.txt")
e1 = as.vector(tapply(de$V7[de$V3 == 0 & de$V2==1], de$V1[de$V3 == 0 & de$V2==1], mean))
e10 = as.vector(tapply(de$V7[de$V3 == 0 & de$V2==2], de$V1[de$V3 == 0 & de$V2==2], mean))
e100 = as.vector(tapply(de$V7[de$V3 == 0 & de$V2==3], de$V1[de$V3 == 0 & de$V2==3], mean))
cor(e1, e10, method="spearman")
cor(e1, e100, method="spearman")
cor(e10, e100, method="spearman")

# pairwise correlations between mean generations at one MOI and another
dg = read.table("/Users/jdraghi/Desktop/Active_Papers/Polio/newest_500_murc.txt")
murc1 = as.vector(tapply(dg$V3[dg$V2 == 1], dg$V1[dg$V2 == 1], mean))/2
murc10 = as.vector(tapply(dg$V3[dg$V2 == 2], dg$V1[dg$V2 == 2], mean))/2
murc100 = as.vector(tapply(dg$V3[dg$V2 == 3], dg$V1[dg$V2 == 3], mean))/2
cor(murc1, murc10, method="spearman")
cor(murc1, murc100, method="spearman")
cor(murc10, murc100, method="spearman")

# frequency of a mutation with an 80% reduction in complex formation was estimated to be reduced by 0.6%-4.6% compared to a neutral mutation in the ‘best’ parameter set
# Complex-forming mutations
d = read.table("/Users/jdraghi/Desktop/Active_Papers/Polio/com_mutants_0.txt")
meanCom = sum(d$V4[d$V2==0.2]) / sum(d$V6[d$V2==0.2])
meanBurst = sum(d$V6[d$V2==0.2]) / sum(d$V3[d$V2==0.2])
seCom = sqrt(sum(d$V5[d$V2==0.2]) / sum(d$V3[d$V2==0.2]) - (sum(d$V4[d$V2==0.2])/sum(d$V3[d$V2==0.2]))^2) / sqrt(sum(d$V3[d$V2==0.2])) / meanBurst

###########################################################
# FIGURE 3
###########################################################

ds = read.table("/Users/jdraghi/Desktop/Active_Papers/Polio/party_of_five.txt")
dp = read.table("/Users/jdraghi/Desktop/Active_Papers/Polio/newest_data/newest_polio_data.txt")
corrections = rep(0, 3)
corrections[1] = 0
corrections[2] = mean(dp$V3[dp$V1 == 10 & dp$V2 == 1]) - 10
corrections[3] = mean(dp$V3[dp$V1 == 100 & dp$V2 == 1]) - 100
MOIs = c(1.0, 10.0, 100.0)
virionFractions = c(0.01172, 0.0423, 0.06755)
expectedVirus = c(0.01172 * c(2245.753, 1807.749, 2002.012), 0.0423 * c(77043.30, 51856.20, 56488.92), 0.06755 * c(315536.5, 357955.5, 414774.0))

colors = c("green", "blue", "orange", "purple", "brown")

par(mfrow=c(5,3), mar=c(3,3.6,1,1), mgp=c(2.15, 1, 0), oma=c(1,2.5,1,1))
for(j in 0:4)
{

for(i in 1:3)
{
	if(j == 0) plot(c(0, 310), c(0,1), log="y",xlim=c(50, 305), ylim=c(0.05, 1e7), xlab="Time", ylab="RNA per cell", cex.axis=1.3, cex.lab=1.3, main=paste("MOI = ", round(MOIs[i])), type="n")
	else plot(c(0, 310), c(0,1), log="y", xlim=c(50, 305), ylim=c(0.05, 1e7), xlab="Time", ylab="RNA per cell", cex.axis=1.3, cex.lab=1.3, main="", type="n")
		for(k in 0:4)
		{
			points(ds$V4[ds$V1 == j & ds$V2 == i & ds$V3 == k]*60 + 60, ds$V5[ds$V1 == j & ds$V2 == i & ds$V3 == k], lwd=1, type="l", col="darkgrey")
			points(ds$V4[ds$V1 == j & ds$V2 == i & ds$V3 == k]*60 + 60, ds$V6[ds$V1 == j & ds$V2 == i & ds$V3 == k], lwd=1, type="l", lty="dashed", col="darkgrey")
			points(ds$V4[ds$V1 == j & ds$V2 == i & ds$V3 == k]*60 + 60, ds$V7[ds$V1 == j & ds$V2 == i & ds$V3 == k], lwd=1, type="l", lty="dotted", col="orange")
		}
	
	if(i==2) 
	{
		points(c(rep(180,3), rep(240,3), rep(300,3)), expectedVirus, pch=8, col="orange", cex=1.4)
		points(dp$V2[dp$V1 == MOIs[i]]*60, dp$V4[dp$V1 == MOIs[i]], cex=1.8)
		points(dp$V2[dp$V1 == MOIs[i]]*60, dp$V3[dp$V1 == MOIs[i]] - corrections[i], cex=1.7, pch=16)
	}
	if(i==1)
	{
		mtext(paste("Set", j+1), 2, line=3.5, cex=1.2)
	}
}
}

###########################################################
# FIGURE 3 -- SUPPLEMENTAL FIGURE 1
###########################################################

da = read.table("/Users/jdraghi/Desktop/Active_Papers/Polio/newest_500_best_single_rep_approx.txt")
de = read.table("/Users/jdraghi/Desktop/Active_Papers/Polio/newest_500_best_single_rep_exact.txt")
approxVirions = da$V6[da$V3==4]
exactVirions = de$V6[de$V3==4]
bounds = range(c(approxVirions, exactVirions))
bins = 30
brks = seq(from=bounds[1], to=bounds[2], length.out=bins)
xa = hist(approxVirions, breaks=brks, plot=F)
xe = hist(exactVirions, breaks=brks, plot=F)
plot(xa$mids, xa$counts, xlab="Number of virions", ylab="Replicates", cex.lab=1.3, cex.axis=1.3, cex=1.3)
points(xe$mids, xe$counts, type="l", lwd=2)


###########################################################
# FIGURE 4
###########################################################
dg = read.table("/Users/jdraghi/Desktop/Active_Papers/Polio/newest_500_murc.txt")
dp2 = read.table("/Users/jdraghi/Desktop/Active_Papers/Polio/all_three_mois.txt")
ws2 = dp2$V12 / sum(dp2$V12)
brks = seq(from=2, to=8, by=0.2)
murc10 = as.vector(tapply(dg$V3[dg$V2 == 2], dg$V1[dg$V2 == 2], mean))/2

dTimes = c(1, 1, 1, 2, 2, 3, 3, 4, 4, 4, 5, 5)
times = c(60, 120, 180, 240, 300)
dTimes = dTimes * 60
dPercents = c(55.20833844, 93.61364379, 85.14320811, 74.99071962, 87.17043578, 84.03788199, 92.70103505, 94.42052677, 85.43598766, 95.49375127, 95.98551741, 91.77301833)
dt = read.table("/Users/jdraghi/Desktop/Active_Papers/Polio/newest_500_percent_translating.txt")

meanFractions = as.vector(tapply(dPercents, dTimes, mean)) / 100
ids = unique(dt$V1)
errors = rep(0, length(ids))
for(i in ids)
{
	errors[i+1] = sum( (meanFractions - dt$V3[dt$V1 == i])^2 )
}

gof = 1/errors
gof = gof/max(gof)

par(mfrow=c(1,2), mar=c(4,4,0.5,1), mgp=c(2.35, 1, 0), cex.lab=1.6, cex.axis=1.3)
weighted.hist(murc10, ws2, breaks=brks, xlab=expression(bar(g)), ylab="Frequency", cex.lab=1.2)
weighted.hist(murc10, gof * ws2, breaks=brks, xlab=expression(bar(g)), ylab="Frequency", cex.lab=1.2)

reweightedMean = sum(gof * ws2 * murc10) / sum(gof * ws2)

###############################################
# FIGURE 4 -- SUPPLEMENTAL FIGURE 1
###############################################
dp1 = read.table("/Users/jdraghi/Desktop/Active_Papers/Polio/round_1_feb_12_2014.txt")
dp2 = read.table("/Users/jdraghi/Desktop/Active_Papers/Polio/all_three_mois.txt")
ws2 = dp2$V12 / sum(dp2$V12)
library(plotrix)
lB = c(-5.9,-13,  -10.4, -6.8,-0.25,-10,      4.1,  11,  1,  0)
uB = c(0.5, -5.1,   0.5,  0,   2.5, -0.8,   8,    17.5, 10,  0.95)
lP = c(-7,-15,  -12, -8,-1,-12,      3,  9,  0,  0)
uP = c(1, -4,   1,  1,   3, 0,   10,    19, 12,  1)
names = c(expression(paste("log ", c[trans])), expression(paste("log ", c[com])), expression(paste("log ", c[circ])), expression(paste("log ", c["rep+"])), expression(paste("log ", c["rep-"])), expression(paste("log ", c[pack])), expression(paste("log ", com[max])), expression(paste("log ", rep[max])), expression(paste("log ", c["3A"])), expression(c[stay]))
scales = c(rep("log scale", 9), "linear scale")

brk = 15
par(mfrow=c(5, 2), mar=c(4,3.5,1,2), mgp=c(2.1, 1, 0), cex.lab=1.6, cex.axis=1.3)
for(i in 1:10)
{
	x = weighted.hist(dp2[,i+1], ws2, plot=FALSE, breaks=seq(from=lB[i], to=uB[i], length.out=brk))
	plot(c(lB[i],lB[i],x$mids,uB[i],uB[i]), c(0,x$density[1],x$density,tail(x$density,1),0) / (x$mids[2]-x$mids[1]), type="l", lwd=2.2, col="blue", xlim=c(lB[i], uB[i]), ylim=c(0, 1.2*max(x$density)/ (x$mids[2]-x$mids[1])), xlab=names[i], ylab="Frequency")
	x = hist(dp1[,i+1], plot=FALSE, breaks=seq(from=lB[i], to=uB[i], length.out=brk))
	points(c(lB[i],lB[i],x$mids,uB[i],uB[i]), c(0,x$density[1],x$density,tail(x$density,1),0), type="l", col="grey", lwd=3)
	points(c(lB[i], lB[i], uB[i],uB[i]), c(0, rep(1 / (uB[i]-lB[i]),2),0), type="l", lty="dashed", lwd=1.6)
	if(i == 1) legend(-6, 0.63, c("Prior", "Round 1 Posterior", "Round 2 Posterior"), lty=c("dashed", "solid", "solid"), lwd=c(1.3, 2, 2.2), col=c("black", "grey", "blue"), cex=1.2)
}

########################################
# FIGURE 3 -- SUPPLEMENTAL FIGURE 2
########################################
dp2 = read.table("/Users/jdraghi/Desktop/Active_Papers/Polio/all_three_mois.txt")
names = c(expression(paste(c[trans])), expression(paste(c[com])), expression(paste(c[circ])), expression(paste(c["rep+"])), expression(paste(c["rep-"])), expression(paste(c[pack])), expression(paste(com[max])), expression(paste(rep[max])), expression(paste(c["3A"])), expression(c[stay]))

m = matrix(0, 10, 10)
for(i in 1:10)
{
	for(j in 1:10)
	{
		if(i != j) m[i,j] = cor(dp2[,1+i], dp2[,1+j], method="spearman")
	}
}

absent = 0.1
weak = 0.25
moderate = 0.5

mc = m
mc[which(abs(m) < absent, arr.ind=T)] = 0
mc[which(abs(m) < weak & abs(m) >= absent, arr.ind=T)] = sign(m[which(abs(m) < weak & abs(m) >= absent, arr.ind=T)])
mc[which(abs(m) < moderate & abs(m) >= weak, arr.ind=T)] = 2 * sign(m[which(abs(m) < moderate & abs(m) >= weak, arr.ind=T)])
mc[which(abs(m) >= moderate, arr.ind=T)] = 3 * sign(m[which(abs(m) >= moderate, arr.ind=T)])

plot(-1:11, -1:11, type="n", bty="n", xlab="", ylab="", xaxt="n", yaxt="n", xlim=c(-1,11), ylim=c(-1, 11))
for(i in 0:10)
{
	lines(c(i, i), c(0, 10), col="grey")
	lines(c(0, 10), c(i, i), col="grey")
} 
for(i in 1:10)
{
	text(-0.75, i - 0.5, names[i])
	text(i - 0.5, -0.75 , names[i], srt=-45)
}

for(i in 1:10)
{
	for(j in 1:10)
	{
		x = 0
		if(mc[i,j] > 0) x = paste(rep("+", mc[i,j]), collapse="")
		if(mc[i,j] < 0) x = paste(rep("-", abs(mc[i,j])), collapse="")
		if(x != 0) text(i - 0.5, j - 0.5, x, cex=1.2)
		if(i == j) rect(i-1,j-1,i, j, col="grey",border=NA)
	}
}

#######################################
# FIGURE 4 -- SUPPLEMENTAL FIGURE 3
#######################################
de = read.table("/Users/jdraghi/Desktop/Active_Papers/Polio/newest_500_high_res_errors.txt")
du = read.table("/Users/jdraghi/Desktop/Active_Papers/Polio/uncorrelated_high_res_errors.txt")
e1 = as.vector(tapply(de$V7[de$V3 == 0 & de$V2==1], de$V1[de$V3 == 0 & de$V2==1], mean))
e10 = as.vector(tapply(de$V7[de$V3 == 0 & de$V2==2], de$V1[de$V3 == 0 & de$V2==2], mean))
e100 = as.vector(tapply(de$V7[de$V3 == 0 & de$V2==3], de$V1[de$V3 == 0 & de$V2==3], mean))
u1 = as.vector(tapply(du$V7[du$V3 == 0 & du$V2==1], du$V1[du$V3 == 0 & du$V2==1], mean))
u10 = as.vector(tapply(du$V7[du$V3 == 0 & du$V2==2], du$V1[du$V3 == 0 & du$V2==2], mean))
u100 = as.vector(tapply(du$V7[du$V3 == 0 & du$V2==3], du$V1[du$V3 == 0 & du$V2==3], mean))
dp2 = read.table("/Users/jdraghi/Desktop/Active_Papers/Polio/all_three_mois.txt")
ws2 = dp2$V12 / sum(dp2$V12)

totalE = log(e1 + e10 + e100)
totalU = log(u1 + u10 + u100)

brks = seq(from=min(c(totalE, totalU)), max(c(totalE, totalU)), length.out=20)
xE = weighted.hist(totalE, ws2, breaks=brks, plot=F)
xU = hist(totalU, breaks=brks, plot=F)
plot(xE$mids, xE$counts, type="l", lwd=2, cex.axis=1.3, cex.lab=1.3, xlab="Log Total Error", ylab="Frequency")
points(xU$mids, xU$counts / sum(xU$counts), type="l", lty="dotted", lwd=2)


###########################################################
# FIGURE 4 -- SUPPLEMENTAL FIGURE 4
###########################################################

names = c(expression(paste("log ", c[trans])), expression(paste("log ", c[com])), expression(paste("log ", c[circ])), expression(paste("log ", c["rep+"])), expression(paste("log ", c["rep-"])), expression(paste("log ", c[pack])), expression(paste("log ", com[max])), expression(paste("log ", rep[max])), expression(paste("log ", c["3A"])), expression(c[stay]))

dAll = read.table("/Users/jdraghi/Desktop/Active_Papers/Polio/newest_polio_map.txt")

base = c(-2.106226, -6.676157, -6.452277, -4.164271, 0.803905, -2.192724, 4.630072, 13.204921, 2.641867, 0.073055)

par(mfrow=c(5,2), mar=c(4,4.1,1,2), mgp=c(2.35, 1, 0), cex.lab=1.6, cex.axis=1.3)
for(i in 0:9)
{
	vals = sort(unique(dAll$V2[dAll$V1 == i]))
	error = as.vector(tapply(dAll$V5[dAll$V1 == i], dAll$V2[dAll$V1 == i], mean))
	plot(vals, 1 / (1 + error), ylab="Goodness-of-fit", xlab=names[i+1])
	lines(rep(base[i+1],2), c(0, 10), lty="dotted", col="orange", lwd=2.5)
}


#####################################
# FIGURE 4 -- SUPPLEMENTAL FIGURE 5
#####################################
# PARAMETER SETS FOR CROSS VALIDATION
# L: -0.096003 -9.137852 -1.108547 -5.652391 2.484082 -2.203370 5.148567 11.101867 9.656345 0.038333
# M: -3.019294 -7.143112 -0.567574 -5.724355 1.545591 -0.810436 6.815558 13.989650 2.834738 0.073055
# H: -3.354260 -6.997565 -0.504272 -1.463974 0.777452 -2.418304 5.920676 16.810173 7.628175 0.547466

trueVals = c(3.196175, 5.970571, 8.581472)

dprior = read.table("/Users/jdraghi/Library/Developer/Xcode/DerivedData/polio_track_new-ajplbkbmunusizfntdqrfauperga/Build/Products/Debug/new_prior_with_parameters.txt")
dL1 = read.table("/Users/jdraghi/Desktop/Active_Papers/Polio/cv_low_round_1_murc.txt")
dL2 = read.table("/Users/jdraghi/Desktop/Active_Papers/Polio/cv_low_round_2_murc.txt")
dL2_w = read.table("/Users/jdraghi/Desktop/Active_Papers/Polio/cv_low_round_2.txt")
dM1 = read.table("/Users/jdraghi/Desktop/Active_Papers/Polio/cv_mid_round_1_murc.txt")
dM2 = read.table("/Users/jdraghi/Desktop/Active_Papers/Polio/cv_mid_round_2_murc.txt")
dM2_w = read.table("/Users/jdraghi/Desktop/Active_Papers/Polio/cv_mid_round_2.txt")
dH1 = read.table("/Users/jdraghi/Desktop/Active_Papers/Polio/cv_high_round_1_murc.txt")

dL_data = read.table("/Users/jdraghi/Desktop/Active_Papers/Polio/cv_154_moi_10_data.txt")
dM_data = read.table("/Users/jdraghi/Desktop/Active_Papers/Polio/cross_validation_data_mid_moi_10.txt")
dH_data = read.table("/Users/jdraghi/Desktop/Active_Papers/Polio/cv_29_moi_10_data.txt")

posL = log(as.vector(tapply(dL_data$V4, dL_data$V3, mean)))
posM = log(as.vector(tapply(dM_data$V4, dM_data$V3, mean)))
posH = log(as.vector(tapply(dH_data$V4, dH_data$V3, mean)))
negL = log(as.vector(tapply(dL_data$V5, dL_data$V3, mean)))
negM = log(as.vector(tapply(dM_data$V5, dM_data$V3, mean)))
negH = log(as.vector(tapply(dH_data$V5, dH_data$V3, mean)))
cols = c("orange", "green", "blue")
times = 1:5 * 60

bounds = range(c(dprior$V4, dL1$V4, dL2$V4, dM1$V4, dM2$V4, dH1$V4)/2)
brks = seq(from=bounds[1], to=bounds[2], length.out=20)
prior = hist(dprior$V4/2, breaks=brks, plot=F)

L1 = hist(dL1$V4/2, breaks=brks, plot=F)
weights = dL2_w$V13 / max(dL2_w$V13)
L2 = weighted.hist(dL2$V4/2, ws = weights, breaks=brks, plot=F)

M1 = hist(dM1$V4/2, breaks=brks, plot=F)
weights = dM2_w$V13 / max(dM2_w$V13)
M2 = weighted.hist(dM2$V4/2, ws = weights, breaks=brks, plot=F)

H1 = hist(dH1$V4/2, breaks=brks, plot=F)

span = function(x)
{
	return(max(x) - min(x))
}

par(mfrow=c(2,2), mar=c(4.5, 4.5, 1, 1.5), mgp=c(2.58, 1, 0), cex.lab=1.5, cex.axis=1.4)

plot(range(times), range(posL, posM, posH, negL, negM, negH), type="n", xlab="Time", ylab="Mean RNA abundances", lwd=1.6)
points(times, posL, lwd=2, col=cols[1], type="l")
points(times, negL, lwd=1.6, col=cols[1], type="l", lty="dashed")
points(times, posM, lwd=2, col=cols[2], type="l")
points(times, negM, lwd=1.6, col=cols[2], type="l", lty="dashed")
points(times, posH, lwd=2, col=cols[3], type="l")
points(times, negH, lwd=1.6, col=cols[3], type="l", lty="dashed")
legend(230, 1.4, c(expression(paste(bar(g), " = 3.20")), expression(paste(bar(g), " = 5.97")), expression(paste(bar(g), " = 8.58"))), lwd=2, col=cols, cex=1.25)
text(min(times) + span(times) * 0.02, min(posL, posM, posH, negL, negM, negH) + 0.98*span(c(posL, posM, posH, negL, negM, negH)), "a)", cex=2)

plot(prior$mids, prior$density, xlim=bounds, ylim=c(0,0.5), type="l", lwd=2, lty="dotted", xlab=expression(paste(bar(g))), ylab="Density")
points(L1$mids, L1$density/sum(L1$density), type="l", lwd=2, lty="dashed")
points(L2$mids, L2$density, type="l", lwd=2)
points(rep(trueVals[1], 2), c(0, 1), type="l", lwd=1.5, col=cols[1])
legend(4, 0.49, c("Prior", "Round 1 posterior", "Round 2 posterior", "True value"), lwd=2, lty=c("dotted", "dashed", "solid", "solid"), col=c("black", "black", "black", cols[1]), cex=1.5)
text(bounds[1] + span(bounds) * 0.02, 0.5*0.98, "b)", cex=2)

plot(prior$mids, prior$density, xlim=bounds, ylim=c(0,0.5), type="l", lwd=2, lty="dotted", xlab=expression(paste(bar(g))), ylab="Density")
points(M1$mids, M1$density/sum(M1$density), type="l", lwd=2, lty="dashed")
points(M2$mids, M2$density, type="l", lwd=2)
points(rep(trueVals[2], 2), c(0, 1), type="l", lwd=1.5, col=cols[2])
text(bounds[1] + span(bounds) * 0.02, 0.5*0.98, "c)", cex=2)

plot(prior$mids, prior$density, xlim=bounds, ylim=c(0,0.75), type="l", lwd=2, lty="dotted", xlab=expression(paste(bar(g))), ylab="Density")
points(H1$mids, H1$density/sum(H1$density), type="l", lwd=2, lty="dashed")
points(rep(trueVals[3], 2), c(0, 1), type="l", lwd=1.5, col=cols[3])
text(bounds[1] + span(bounds) * 0.02, 0.75*0.98, "d)", cex=2)

###########################################################
# FIGURE 4 -- SUPPLEMENTAL FIGURE 6
###########################################################
dTimes = c(1, 1, 1, 2, 2, 3, 3, 4, 4, 4, 5, 5)
times = c(60, 120, 180, 240, 300)
dTimes = dTimes * 60
dPercents = c(55.20833844, 93.61364379, 85.14320811, 74.99071962, 87.17043578, 84.03788199, 92.70103505, 94.42052677, 85.43598766, 95.49375127, 95.98551741, 91.77301833)
dt = read.table("/Users/jdraghi/Desktop/Active_Papers/Polio/newest_500_percent_translating.txt")


plot(c(50, 330), c(0, 1), type="n", xlab="Time", ylab="Fraction Translating", cex.lab=1.3, cex.axis=1.3)
scale = 10
for(i in 0:4)
{
	x = hist(dt$V3[dt$V2 == i], breaks=seq(from=0, to=1, by=0.1), plot=F)
	lines(c(times[i+1], times[i+1]), c(0, 1))
	for(j in 1:10)
	{
		rect(times[i+1], 0.1*(j-1), times[i+1] + x$density[j]*scale, 0.1*j)
	}
}

points(dTimes, dPercents/100, pch=16, cex=1.3, col="orange")

###########################################################
# FIGURE 4 -- SUPPLEMENTAL FIGURE 7
###########################################################

dg = read.table("/Users/jdraghi/Desktop/Active_Papers/Polio/newest_500_murc.txt")
murc10 = as.vector(tapply(dg$V3[dg$V2 == 2], dg$V1[dg$V2 == 2], mean))/2
ids = unique(dt$V1)
dTimes = c(1, 1, 1, 2, 2, 3, 3, 4, 4, 4, 5, 5)
times = c(60, 120, 180, 240, 300)
dTimes = dTimes * 60
dPercents = c(55.20833844, 93.61364379, 85.14320811, 74.99071962, 87.17043578, 84.03788199, 92.70103505, 94.42052677, 85.43598766, 95.49375127, 95.98551741, 91.77301833)
dt = read.table("/Users/jdraghi/Desktop/Active_Papers/Polio/newest_500_percent_translating.txt")

meanFractions = as.vector(tapply(dPercents, dTimes, mean)) / 100
errors = rep(0, length(ids))
for(i in ids)
{
	errors[i+1] = sum( (meanFractions - dt$V3[dt$V1 == i])^2 )
}

plot(murc10, errors, log="y", xlab=expression(bar(g)), ylab="SSE", cex.lab=1.3, cex.axis=1.2, pch=16, cex=0.8)

############################
# FIGURE 5
############################

par(mfrow=c(1,2), mar=c(3,3.6,1,1), mgp=c(2.15, 1, 0), oma=c(1,1,1,1))
d = read.table("/Users/jdraghi/Desktop/Active_Papers/Polio/polio_ssq_all.txt")

types = c(0, 1, 2)
mutantReps = sort(unique(d$V2))
means = matrix(0, ncol=3, nrow=length(mutantReps))
ses = matrix(0, ncol=3, nrow=length(mutantReps))
for(i in 1:3)
{
	for(j in 1:length(mutantReps))
	{
		dp = d[d$V1 == types[i] & d$V2 == mutantReps[j], ]
		meanBurst = sum(dp$V6) / sum(dp$V3)
		means[j, i] = sum(dp$V4) / sum(dp$V6)
		ses[j, i] = sqrt(sum(dp$V5) / sum(dp$V3) - (sum(dp$V4)/sum(dp$V3))^2) / sqrt(sum(dp$V3)) / meanBurst
	}
}

plot(c(0.2, 1), c(0, max(means + 2*ses)), type="n", xlab="Relative replication rate", ylab="Mutation frequency", cex.lab=1.3, cex.axis=1.3, yaxt="n")
labs = seq(from=0, to=0.0003, by=0.00005)
axis(2, at=labs, labels=format(labs, scientific=TRUE), cex.axis=1.3) 
plotCI((mutantReps)-0.003, means[,1], uiw=2*ses[,1], pch=16, add=T)
plotCI((mutantReps), means[,2], uiw=2*ses[,2], pch=16, add=T)
plotCI((mutantReps)+0.003, means[,3], uiw=2*ses[,3], pch=16, add=T)
points((mutantReps)-0.003, means[,1], type="l", lwd=2, lty="dashed")
points((mutantReps), means[,2], type="l", lwd=2)
points((mutantReps)+0.003, means[,3], type="l", lwd=2, lty="dotted")
legend(0.25, 0.00012, c(expression(paste(bar(g), " = 3.94")), expression(paste(bar(g), " = 4.65")), expression(paste(bar(g), " = 5.76"))), lty=c("solid", "dashed", "dotted"), lwd=1.6, cex=1.5)
points(c(0, 1), rep(3.94*2*2e-5, 2), type="l", col="darkgrey", lty="solid", lwd=1.7)
points(c(0, 1), rep(4.65*2*2e-5, 2), type="l", col="darkgrey", lty="dashed", lwd=1.7)
points(c(0, 1), rep(5.76*2*2e-5, 2), type="l", col="darkgrey", lwd=1.7, lty="dotted")

########
# PART B
########

db = read.table("/Users/jdraghi/Desktop/Active_Papers/Polio/best_dist.txt")
dl = read.table("/Users/jdraghi/Desktop/Active_Papers/Polio/low_dist.txt")
dh = read.table("/Users/jdraghi/Desktop/Active_Papers/Polio/high_dist.txt")

cb = db$V2/2
cl = dl$V2/2
ch = dh$V2/2

domain = min(c(cb, cl, ch)):max(c(cb, cl, ch))

cb = c(cb, domain)
cl = c(cl, domain)
ch = c(ch, domain)

B = as.vector(tapply(cb, cb, length)) - 1
L = as.vector(tapply(cl, cl, length)) - 1
H = as.vector(tapply(ch, ch, length)) - 1

B = B / sum(B)
L = L / sum(L)
H = H / sum(H)

plot(range(domain), c(0, max(c(B, L, H))), type="n", xlab="Generations", ylab="Percentage of Progeny", cex.lab=1.3, cex.axis=1.3)
points(domain, L, type="l", lwd=2)
points(domain, B, type="l", lwd=2, lty="dashed")
points(domain, H, type="l", lwd=2, lty="dotted")
#legend(10, 0.2, c(expression(paste(bar(g), " = 3.94")), expression(paste(bar(g), " = 4.65")), expression(paste(bar(g), " = 5.76"))), lty=c("solid", "dashed", "dotted"), lwd=1.6, cex=1.5)
