# Supplementary material for: Experimentally guided models reveal replication principles that shape the mutation distribution of RNA viruses
Source: eLife. 2015 Jan 30;4:e03753. doi: 10.7554/eLife.03753 (PMC4311501; doi:10.7554/eLife.03753)
Supplement: Source code 1. — Poliovirus replication mathematical model-code. Contains custom software used for simulations throughout this article. DOI: http://dx.doi.org/10.7554/eLife.03753.017 [file elife03753s002.zip › poliovirus_code/polio_mutants.c]

#include <stdlib.h>
#include <math.h>
#include <assert.h>
#include <gsl/gsl_randist.h>
#include <gsl/gsl_rng.h>
#include <time.h>

#define reps (500000)

// Above this value for the master rate, time steps are estimated as their expected value; below this threshold
// they are drawn from an exponential distribution
#define threshold (1000)

// Fitted parameters for absorption time distribution
#define SHAPE (0.678)
#define RATE (0.02)
#define mu (2e-5)
// 0 -- best
// 1 -- low
// 2 -- high

static const gsl_rng_type* rT;
static gsl_rng* rg;

static gsl_rng* rgB;

// Hardcode experimental data means and MOIs
static double targetLogMinuses [4][5];
static double targetLogPluses [4][5];
static double MOIs [4];

static int totalMutants;
static double meanM;
static double meanMSquared;
static double meanP;
static int MODE;
static double mutantRep;

int pa(double* p, int seed, int code, int mode, int mutant)
{
    totalMutants = 0;
    //Switch to a new random number seed, for better replicatibility
    gsl_rng_set(rgB, seed);
    //FREE PARAMETERS
    //limiting constant for translation
    double c_trans;
    //constant for rate of compartmentaliztion
    double c_compart;
    //constant for 3CD-linear RNA reaction
    double c_circ;
    //constants for replication
    //Replication OF positives FROM negatives
    double c_repP;
    //Replication OF negatives FROM positives
    double c_repN;
    //encapsidation rate
    double c_pack;
    //number of possible compartments
    double MEMBRANE;
    //Limit constant for replication
    unsigned long long repLimit;
    //molecules of 3A consumed per compartment
    int consumption;
    //fraction of unencapsulated +strands that stay in their compartment
    double SAH;
    
    //FIXED PARAMETERS
    //polyproteins per capsid
    int nC = 60;
    //max time (minutes)
    int maxT = 5 * 60 + 5;
    
    double masterRate;
    double rates [6];
    
    //set free variables from input
    c_trans = exp(p[0]);
    c_compart = exp(p[1]);
    c_circ = exp(p[2]);
    c_repP = exp(p[3]);
    c_repN = exp(p[4]);
    c_pack = exp(p[5]);
    MEMBRANE = exp(p[6]);
    repLimit = (unsigned long long)(exp(p[7]));
    consumption = round(exp(p[8]));
    SAH = p[9];
        
    //Concentration of protein used to make compartments
    long long protein = 0;
    int comparts = round(MEMBRANE);
    int packaged = 0;
    int CAP = 0;
    int RNA_P = 0;
    int RNA_N = 0;
    double t = 0;
    int unattached = 0;
    int coms = 0;
    int tComs = 0;
    unsigned long cds = 0;
    double tau;
    int replicated = 0;
    int mutants = 0;
    //Mutants in cytoplasm
    int mCyto = 0;
    //Mutants and total in compartments -- +strand
    int* mPlus = malloc(sizeof(int) * comparts);
    int* tPlus = malloc(sizeof(int) * comparts);
    //Mutants and total in compartments -- -strand
    int* mMinus = malloc(sizeof(int) * comparts);
    int* tMinus = malloc(sizeof(int) * comparts);
    //3CD abundance in translating compartment -- set to -1 when compartment starts replicating
    int* cProt = malloc(sizeof(int) * comparts);
    for(int i = 0; i < comparts; i++)
    {
        mPlus[i] = mMinus[i] = tPlus[i] = tMinus[i] = cProt[i] = 0;
    }
    
    // Used to efficiently scale replication rate to logistic limit
    double pacer = 1;
    double decrement = 1.0f / repLimit;
    
    // Assigns each infecting virus to a timepoint and sorts those into a schedule
    int popCounter = 0;
    int incoming;
    do
    {
        incoming = gsl_ran_poisson(rgB, MOIs[code]);
    }while(incoming == 0);
    double* popTimes = malloc(sizeof(double) * incoming);
    for(int i = 0; i < incoming; i++)
    {
        popTimes[i] = gsl_ran_gamma(rgB, SHAPE, 1.0f / RATE);
    }
    if(incoming > 1)
    {
        int changed = 0;
        do
        {
            changed = 0;
            for(int i = 1; i < incoming; i++)
            {
                if(popTimes[i] < popTimes[i-1])
                {
                    changed++;
                    double temp = popTimes[i];
                    popTimes[i] = popTimes[i-1];
                    popTimes[i-1] = temp;
                }
            }
        }while(changed > 0);
    }
    
    //Advance to the first infection time and, if less than maxT, begin the simulation
    t = popTimes[0];
    popCounter++;
    unattached = 1;
    
    while(t < maxT)
    {
        assert(RNA_P >= 0);
        assert(unattached >= 0);
        assert(RNA_N >= 0);
        //taxonomy of events
        // 0 -- attached + strand begins translation
        // 1 -- floating + strand attached to membrane
        // 2 -- + strand circularized -- by compartment!
        // 3 -- circularized strand begins replicating -- global
        // 4 -- neg. strand begins replicating -- global
        // 5 -- floating + strand begins translation
        
        int event = 0;

        rates[0] = c_trans * tComs;
        if(protein > 0) rates[1] = protein * c_compart * unattached * (double)(comparts - coms) / comparts;
        else rates[1] = 0;
        rates[2] = c_circ * cds;
        rates[3] = c_repP * RNA_P * pacer;
        rates[4] = c_repN * RNA_N * pacer;
        rates[5] = c_trans * unattached;
        assert(rates[1] >= 0);
        masterRate = rates[0] + rates[1] + rates[2] + rates[3] + rates[4] + rates[5];
        
        if(masterRate != 0)
        {
            if(masterRate > threshold) tau = 1 / masterRate;
            else tau = gsl_ran_exponential(rgB, 1 / masterRate);
            assert(masterRate > 0);
            //figure out event
            double r = gsl_rng_uniform(rgB) * masterRate;
            while(r >= rates[event])
            {
                r -= rates[event];
                event++;
                assert(event < 6);
            }
        }
        else
        {
            t = maxT;
            event = -1;
            tau = 0;
        }

        if(popCounter < incoming && (t + tau) > popTimes[popCounter])
        {
            unattached++;
            t = popTimes[popCounter];
            popCounter++;
        }
        else
        {
            //deal with event
            switch(event)
            {
                // 0 -- attached + strand begins translation
                case 0:
                {
                    // Chooses a translating compartment uniformly.
                    int target = (int)gsl_rng_uniform_int(rgB, tComs);
                    int cursor = 0;
                    while(cursor < coms)
                    {
                        if(cProt[cursor] != -1)
                        {
                            if(target == 0) break;
                            target--;
                        }
                        cursor++;
                    }
                    assert(cProt[cursor] != -1);
                    cProt[cursor]++;
                    cds++;
                    CAP++;
                    protein++;
                }
                    break;
                    
                // Floating + strand attached to membrane
                case 1:
                {
                    if(gsl_rng_uniform(rgB) < (mCyto + 0.)/unattached)
                    {
                        mCyto--;
                        mPlus[coms] = 1;
                    }
                    tPlus[coms] = 1;
                    unattached--;
                    coms++;
                    tComs++;
                    protein -= consumption;
                }
                    break;
                 // + strand circularized -- by compartment!
                case 2:
                {
                    // Choose a compartment with probability proportional to cProt[$index]
                    int r = (int)gsl_rng_uniform_int(rgB, cds);
                    int cursor = 0;
                    while(r >= cProt[cursor])
                    {
                        if(cProt[cursor] > 0) r -= cProt[cursor];
                        cursor++;
                    }
                    assert(cProt[cursor] > 0);
                    cds -= cProt[cursor];
                    cProt[cursor] = -1;
                    RNA_P++;
                    tComs--;
                }
                    break;
                case 3:
                {
                    // Circularized strand begins replicating -- by compartment
                    int r = (int)gsl_rng_uniform_int(rgB, RNA_P);
                    int cursor = 0;
                    while(r >= tPlus[cursor])
                    {
                        r -= tPlus[cursor];
                        cursor++;
                    }
                    assert(tPlus[cursor] > 0); 
                    
                    int oldMutant = 0;
                    if(gsl_rng_uniform(rgB) < (mPlus[cursor] + 0.)/ tPlus[cursor]) oldMutant = 1;
                    
                    if(oldMutant == 0 || gsl_rng_uniform(rgB) < mutantRep)
                    {
                        if(oldMutant || gsl_rng_uniform(rgB) < mu) mMinus[cursor]++;
                        tMinus[cursor]++;
                        replicated++;
                        pacer -= decrement;
                        if(pacer < 0) pacer = 0;
                        RNA_N++;
                    }
                }
                    break;
                case 4:
                    // Neg. strand begins replicating -- by compartment
                {
                    int r = (int)gsl_rng_uniform_int(rgB, RNA_N);
                    int cursor = 0;
                    while(r >= tMinus[cursor])
                    {
                        r -= tMinus[cursor];
                        cursor++;
                    }
                    assert(tMinus[cursor] > 0);
                    
                    int oldMutant = 0;
                    if(gsl_rng_uniform(rgB) < (mMinus[cursor] + 0.)/ tMinus[cursor]) oldMutant = 1;
                    
                    if(oldMutant == 0 || gsl_rng_uniform(rgB) < mutantRep)
                    {
                        int isMutant = 0;
                        if(oldMutant || gsl_rng_uniform(rgB) < mu) isMutant = 1;
                        // Encapsidate or not
                        if(gsl_rng_uniform(rgB) < (1 - exp(-c_pack * CAP)))
                        {
                            packaged++;
                            CAP -= nC;
                            if(isMutant) mutants++;
                            //printf("%d %d\n", packaged, mutants);
                        }
                        else
                        {
                            if(gsl_rng_uniform(rgB) < SAH)
                            {
                                RNA_P++;
                                tPlus[cursor]++;
                                if(isMutant) mPlus[cursor]++;
                            }
                            else
                            {
                                unattached++;
                                if(isMutant) mCyto++;
                            }
                        }
                        replicated++;
                        pacer -= decrement;
                        if(pacer < 0) pacer = 0;
                    }
                }
                    break;
                case 5:
                    // Floating + strand begins translation
                    CAP++;
                    protein++;
                    break;
            }
            t += tau;
        }
    }
    free(popTimes);
    free(mPlus);
    free(mMinus);
    free(tPlus);
    free(tMinus);
    free(cProt);
    if(mode)
    {
        totalMutants = mutants;
        return packaged;
    }
    else return replicated;
}

int main(int argc, char * argv[])
{
    FILE* m_random;
	m_random = fopen("/dev/random", "rb");
	unsigned int sValue = 0;
	fgets((char*)(&sValue), 4, m_random);
    //sValue = 11726984;
	printf("# %u %f %d\n", sValue, mutantRep, MODE);
	fclose(m_random);
    
	rT = gsl_rng_mt19937;
	rg = gsl_rng_alloc(rT);
	rgB = gsl_rng_alloc(rT);
	gsl_rng_set(rg, sValue);
	MOIs[0] = 0.1;
	MOIs[1] = 1;
	MOIs[2] = 10;
	MOIs[3] = 100;
	
	targetLogPluses[0][0] = -100;
	targetLogPluses[0][1] = -100;
	targetLogPluses[0][2] = 3.546743;
	targetLogPluses[0][3] = 7.886267;
	targetLogPluses[0][4] = 9.392290;
	
	targetLogMinuses[0][0] = -100;
	targetLogMinuses[0][1] = -100;
	targetLogMinuses[0][2] = 0.1592254;
	targetLogMinuses[0][3] = 3.9273676;
	targetLogMinuses[0][4] = 4.8972288;
	
	targetLogPluses[1][0] = -100;
	targetLogPluses[1][1] = -100;
	targetLogPluses[1][2] = 4.248724;
	targetLogPluses[1][3] = 8.281611;
	targetLogPluses[1][4] = 10.055248;
	
	targetLogMinuses[1][0] = -100;
	targetLogMinuses[1][1] = -100;
	targetLogMinuses[1][2] = 0.815459;
	targetLogMinuses[1][3] = 4.262545;
	targetLogMinuses[1][4] = 5.428970;
	
	targetLogPluses[2][0] = 2.290743;
	targetLogPluses[2][1] = 3.323179;
	targetLogPluses[2][2] = 7.600904;
	targetLogPluses[2][3] = 11.016542;
	targetLogPluses[2][4] = 12.795198;
	
	targetLogMinuses[2][0] = -100;
	targetLogMinuses[2][1] = -1.451907;
	targetLogMinuses[2][2] = 3.529856;
	targetLogMinuses[2][3] = 6.828464;
	targetLogMinuses[2][4] = 7.736961;
	
	targetLogPluses[3][0] = 4.571471;
	targetLogPluses[3][1] = 6.053378;
	targetLogPluses[3][2] = 10.577243;
	targetLogPluses[3][3] = 12.627494;
	targetLogPluses[3][4] = 13.832248;
	
	targetLogMinuses[3][0] = -100;
	targetLogMinuses[3][1] = 1.473753;
	targetLogMinuses[3][2] = 5.964585;
	targetLogMinuses[3][3] = 8.123272;
	targetLogMinuses[3][4] = 8.727917;
    
   MODE = atoi(argv[1]);
   mutantRep = atof(argv[2]);


    double base [10];
    
    if(MODE == 0)
    {
        // Best
        base[0] = -2.106226;
        base[1] = -6.676157;
        base[2] = -6.452277;
        base[3] = -4.164271;
        base[4] = 0.803905;
        base[5] = -2.192724;
        base[6] = 4.630072;
        base[7] = 13.204921;
        base[8] = 2.641867;
        base[9] = 0.073055;
    }
    
                        
    if(MODE == 1)
    {
        // Low
        base[0] = -2.02676900;
        base[1] = -5.51034200;
        base[2] = -6.63610400;
        base[3] = -5.24119700;
        base[4] = 2.19130200;
        base[5] = -5.70984900;
        base[6] = 7.23268300;
        base[7] = 14.96297800;
        base[8] = 2.22157500;
        base[9] = 0.03294100;
    }
    
    if(MODE == 2)
    {
        // High
        base[0] = -2.162844000;
        base[1] = -5.825621000;
        base[2] = -4.639308000;
        base[3] = -5.203487000;
        base[4] = 0.934056000;
        base[5] = -9.257336000;
        base[6] = 7.041758000;
        base[7] = 14.863673000;
        base[8] = 3.765279000;
        base[9] = 0.187746000;
    }
    
    int seed;
    
    for(int i = 0; i < reps; i++)
    {
        seed = (int)(gsl_rng_get(rg));
        int produced = pa(base, seed, 2, 1, 0);
	meanP += produced;
	meanM += totalMutants;
	meanMSquared += pow(totalMutants, 2);
       // printf("%d %f %d %d %d\n", MODE, mutantRep, i, produced, totalMutants);
	//fflush(stdout);
    }
    printf("%d %f %d %f %f %f\n", MODE, mutantRep, reps, meanM, meanMSquared, meanP);

	return 0;
}
