# Supplementary material for: Experimentally guided models reveal replication principles that shape the mutation distribution of RNA viruses
Source: eLife. 2015 Jan 30;4:e03753. doi: 10.7554/eLife.03753 (PMC4311501; doi:10.7554/eLife.03753)
Supplement: Source code 1. — Poliovirus replication mathematical model-code. Contains custom software used for simulations throughout this article. DOI: http://dx.doi.org/10.7554/eLife.03753.017 [file elife03753s002.zip › poliovirus_code/polio_plot_new.c]

#include <stdlib.h>
#include <math.h>
#include <assert.h>
#include <gsl/gsl_randist.h>
#include <gsl/gsl_rng.h>
#include <time.h>

#define reps (1)
#define threshold (1000)

#define MODE (4)
//1 -- 20 reps at all three MOIs
//2 -- 10,000 reps of a specific parameter set WITH approximation at MOI = 10
//3 -- 10,000 reps of a specific parameter set WITHOUT approximation at MOI = 10
//4 -- 10,000 reps of a hand-coded parameter set

#define SHAPE (0.678)
#define RATE (0.02)

static const gsl_rng_type* rT;
static gsl_rng* rg;

static gsl_rng* rgB;

//hardcode data
static double targetLogMinuses [4][5];
static double targetLogPluses [4][5];
static double targetVirions [5];
static double MOIs [4];

double pa(double* p, int seed, int code, int plotCode, int repCode)
{
    //Switch to a new random number seed, for better replicatibility
	gsl_rng_set(rgB, seed);
	//FREE PARAMETERS
	//limiting constant for translation
	double c_trans;
	//constant for rate of compartmentaliztion
	double c_compart;
	//constant for 3CD-linear RNA reaction
	double c_circ;
	//constants for replication
    //Replication OF positives FROM negatives
	double c_repP;
    //Replication OF negatives FROM positives
	double c_repN;
	//encapsidation rate
	double c_pack;
	//number of possible compartments
	double MEMBRANE;
	//Limit constant for replication
	unsigned long long repLimit;
	//molecules of 3A consumed per compartment
	int consumption;
	//fraction of unencapsulated +strands that stay in their compartment
	double SAH;
	
	//FIXED PARAMETERS
	//polyproteins per capsid
	int nC = 60;
	//max time (minutes)
	int maxT = 5 * 60 + 5;
	
	double masterRate;
	double rates [6];
	
	//set free variables from input
	c_trans = exp(p[0]);
	c_compart = exp(p[1]);
	c_circ = exp(p[2]);
	c_repP = exp(p[3]);
	c_repN = exp(p[4]);
	c_pack = exp(p[5]);
	MEMBRANE = exp(p[6]);
	repLimit = (unsigned long long)(exp(p[7]));
	consumption = round(exp(p[8]));
	SAH = p[9];
	
	double meanPluses [5];
	double meanMinuses [5];
    double meanPackaged [5];
	for(int i = 0; i < 5; i++)
	{
		meanPluses[i] = 0;
		meanMinuses[i] = 0;
        meanPackaged[i] = 0;
	}
    
    // When to sample
	double sampleTimes [5];
	sampleTimes[0] = 60;
	sampleTimes[1] = 120;
	sampleTimes[2] = 180;
	sampleTimes[3] = 240;
	sampleTimes[4] = 300;
	
	for(int rep = 0; rep < reps; rep++)
	{
        //Concentration of protein used to make compartments
		long long protein = 0;
		int comparts = round(MEMBRANE);
		int packaged = 0;
		int CAP = 0;
		int RNA_P = 0;
		int RNA_N = 0;
		double t = 0;
		int minuteCounter = 0;
		int unattached = 0;
		int coms = 0;
		int tComs = 0;
		unsigned long long cds = 0;
		double tau;
		unsigned long long replicated = 0;
		
		int buffer = 10000;
        // Keeps track of how many compartments have $index copies of the replication-competence protein
		int* cs = (int*)(malloc(buffer * sizeof(int)));
		for(int i = 0; i < buffer; i++) cs[i] = 0;
		
        // Used to efficiently scale replication rate to logistic limit
		double pacer = 1;
		double decrement = 1.0f / repLimit;
		
        // Assigns each infecting virus to a timepoint and sorts those into a schedule
		int popCounter = 0;
		int incoming;
		do
		{
			incoming = gsl_ran_poisson(rgB, MOIs[code]);
		}while(incoming == 0);
		double* popTimes = malloc(sizeof(double) * incoming);
		for(int i = 0; i < incoming; i++)
		{
			popTimes[i] = gsl_ran_gamma(rgB, SHAPE, 1.0f / RATE);
		}
		if(incoming > 1)
		{
			int changed = 0;
			do
			{
				changed = 0;
				for(int i = 1; i < incoming; i++)
				{
					if(popTimes[i] < popTimes[i-1])
					{
						changed++;
						double temp = popTimes[i];
						popTimes[i] = popTimes[i-1];
						popTimes[i-1] = temp;
					}
				}
			}while(changed > 0);
		}
        
        //Advance to the first infection time and, if less than maxT, begin the simulation
		t = popTimes[0];
		popCounter++;
		unattached = 1;
		
		while(t < maxT)
		{
			assert(RNA_P >= 0);
			assert(unattached >= 0);
			assert(RNA_N >= 0);
			//taxonomy of events
			// 0 -- attached + strand begins translation
			// 1 -- floating + strand attached to membrane
			// 2 -- + strand circularized -- by compartment!
			// 3 -- circularized strand begins replicating -- global
			// 4 -- neg. strand begins replicating -- global
			// 5 -- floating + strand begins translation
			
			int event = 0;
            rates[0] = c_trans * tComs;
            if(protein > 0) rates[1] = protein * c_compart * unattached * (double)(comparts - coms) / comparts;
            else rates[1] = 0;
            rates[2] = c_circ * cds;
            rates[3] = c_repP * RNA_P * pacer;
            rates[4] = c_repN * RNA_N * pacer;
            rates[5] = c_trans * unattached;
            assert(rates[1] >= 0);
            masterRate = rates[0] + rates[1] + rates[2] + rates[3] + rates[4] + rates[5];
            
            if(masterRate != 0)
            {
                if(masterRate > threshold && MODE != 3) tau = 1 / masterRate;
                else tau = gsl_ran_exponential(rgB, 1 / masterRate);
                
                assert(masterRate > 0);
                //figure out event
                double r = gsl_rng_uniform(rgB) * masterRate;
                while(r >= rates[event])
                {
                    r -= rates[event];
                    event++;
                    assert(event < 6);
                }
            }
            else
            {
                t = maxT;
                event = -1;
                tau = 0;
            }
			
			if(popCounter < incoming && (t + tau) > popTimes[popCounter])
			{
				unattached++;
				t = popTimes[popCounter];
				popCounter++;
				while(t > sampleTimes[minuteCounter] && minuteCounter < 5)
				{
					meanPluses[minuteCounter] += unattached + packaged + RNA_P + tComs + incoming - popCounter;
					meanMinuses[minuteCounter] += RNA_N;
                    meanPackaged[minuteCounter] += packaged;
					minuteCounter++;
				}
			}
			else
			{
				while((t+tau) > sampleTimes[minuteCounter] && minuteCounter < 5)
				{
					meanPluses[minuteCounter] += unattached + packaged + RNA_P + tComs + incoming - popCounter;
					meanMinuses[minuteCounter] += RNA_N;
                    meanPackaged[minuteCounter] += packaged;
					minuteCounter++;
				}
				
				//deal with event
				switch(event)
				{
					case 0:
					{
                        // Attached + strand begins translation.
                        // Chooses a translating compartment uniformly.
						int target = (int)gsl_rng_uniform_int(rgB, tComs);
						int cursor = 0;
						while(target >= cs[cursor])
						{
							target -= cs[cursor];
							cursor++;
						}
						cs[cursor]--;
						assert( (cursor + 1) < buffer);
						cs[cursor+1]++;
						cds++;
						CAP++;
						protein++;
					}
						break;
					case 1:
					{
                        //printf("%f\n", t);
                        // Floating + strand attached to membrane
						unattached--;
						cs[0]++;
						coms++;
						tComs++;
						protein -= consumption;
					}
						break;
					case 2:
					{
                        // + strand circularized -- by compartment!
                        // Choose a compartment with probability proportional to cs[$index]
						int r = (int)gsl_rng_uniform_int(rgB, cds);
						int cursor = 1;
						while(r >= (cs[cursor] * cursor))
						{
							r -= cs[cursor] * cursor;
							cursor++;
						}
						cds -= cursor;
						cs[cursor]--;
						RNA_P++;
						tComs--;
					}
						break;
					case 3:
                        // Circularized strand begins replicating -- global
						replicated++;
						pacer -= decrement;
						if(pacer < 0) pacer = 0;
						RNA_N++;
						break;
					case 4:
                        // Neg. strand begins replicating -- global
						// Encapsidate or not
						if(gsl_rng_uniform(rgB) < (1 - exp(-c_pack * CAP)))
						{
							packaged++;
							CAP -= nC;
						}
						else
						{
							if(gsl_rng_uniform(rgB) < SAH) RNA_P++;
							else unattached++;
						}
						replicated++;
						pacer -= decrement;
						if(pacer < 0) pacer = 0;
						break;
					case 5:
                        // Floating + strand begins translation
						CAP++;
						protein++;
						break;
				}
				t += tau;
			}
		}
		free(cs);
		free(popTimes);
	}
	
	double error = 0;
    double error1, error2, error3;
    error1 = error2 = error3 = 0;
    for(int i = 0; i < 5; i++)
    {
        meanPluses[i] /= reps;
        meanMinuses[i] /= reps;
        meanPackaged[i] /= reps;
        if(targetLogPluses[code][i] > -10)
        {
            if(meanPluses[i] > 0)
            {
                error += pow(log(meanPluses[i]) - targetLogPluses[code][i], 2);
                error1 +=pow(log(meanPluses[i]) - targetLogPluses[code][i], 2);
            }
            else
            {
                error += pow(targetLogPluses[code][i], 2);
                error1 += pow(targetLogPluses[code][i], 2);
            }
        }
        if(targetLogMinuses[code][i] > -10)
        {
            if(meanMinuses[i] > 0)
            {
                error += pow(log(meanMinuses[i]) - targetLogMinuses[code][i], 2);
                error2 += pow(log(meanMinuses[i]) - targetLogMinuses[code][i], 2);
            }
            else
            {
                error += pow(targetLogMinuses[code][i], 2);
                error2 += pow(targetLogMinuses[code][i], 2);
            }
        }
        if(code == 2 && targetVirions[i] > -10)
        {
            if(meanPackaged[i] > 0)
            {
                error += pow(log(meanPackaged[i]/meanPluses[i]) - log(targetVirions[i]), 2);
                error3 += pow(log(meanPackaged[i]/meanPluses[i]) - log(targetVirions[i]), 2);
            }
            else
            {
                error += pow(log(targetVirions[i]), 2);
                error3 += pow(log(targetVirions[i]), 2);
                
            }
        }
    }
	double retVal = error;
    for(int i = 0; i < 5; i++) printf("%d %d %d %f %f %f %f\n", plotCode, code, i, meanPluses[i], meanMinuses[i], meanPackaged[i], error);
	return(retVal);
}

int main(int argc, char * argv[])
{
    FILE* m_random;
	m_random = fopen("/dev/random", "rb");
	unsigned int sValue = 0;
	fgets((char*)(&sValue), 4, m_random);
	printf("# %u\n", sValue);
	fclose(m_random);

	rT = gsl_rng_mt19937;
	rg = gsl_rng_alloc(rT);
	rgB = gsl_rng_alloc(rT);
	gsl_rng_set(rg, sValue);
	MOIs[0] = 0.1;
	MOIs[1] = 1;
	MOIs[2] = 10;
	MOIs[3] = 100;
    
    targetLogPluses[0][0] = -100;
	targetLogPluses[0][1] = -100;
	targetLogPluses[0][2] = 3.546743;
	targetLogPluses[0][3] = 7.886267;
	targetLogPluses[0][4] = 9.392290;
	
	targetLogMinuses[0][0] = -100;
	targetLogMinuses[0][1] = -100;
	targetLogMinuses[0][2] = 0.1592254;
	targetLogMinuses[0][3] = 3.9273676;
	targetLogMinuses[0][4] = 4.8972288;
	
	targetLogPluses[1][0] = -100;
	targetLogPluses[1][1] = -100;
	targetLogPluses[1][2] = 4.248724;
	targetLogPluses[1][3] = 8.281611;
	targetLogPluses[1][4] = 10.055248;
	
	targetLogMinuses[1][0] = -100;
	targetLogMinuses[1][1] = -100;
	targetLogMinuses[1][2] = 0.815459;
	targetLogMinuses[1][3] = 4.262545;
	targetLogMinuses[1][4] = 5.428970;
	
	targetLogPluses[2][0] = 2.290743;
	targetLogPluses[2][1] = 3.323179;
	targetLogPluses[2][2] = 7.600904;
	targetLogPluses[2][3] = 11.016542;
	targetLogPluses[2][4] = 12.795198;
	
	targetLogMinuses[2][0] = -100;
	targetLogMinuses[2][1] = -1.451907;
	targetLogMinuses[2][2] = 3.529856;
	targetLogMinuses[2][3] = 6.828464;
	targetLogMinuses[2][4] = 7.736961;
	
	targetLogPluses[3][0] = 4.571471;
	targetLogPluses[3][1] = 6.053378;
	targetLogPluses[3][2] = 10.577243;
	targetLogPluses[3][3] = 12.627494;
	targetLogPluses[3][4] = 13.832248;
	
	targetLogMinuses[3][0] = -100;
	targetLogMinuses[3][1] = 1.473753;
	targetLogMinuses[3][2] = 5.964585;
	targetLogMinuses[3][3] = 8.123272;
	targetLogMinuses[3][4] = 8.727917;
    
    targetVirions[0] = -100;
    targetVirions[1] = -100;
    targetVirions[2] = 0.01172;
    targetVirions[3] = 0.0423;
    targetVirions[4] = 0.06755;
    
    FILE *fp;
    fp = popen( "cat /Users/jdraghi/Desktop/Active_Papers/Polio/all_three_mois.txt | wc -l", "r");
    //fp = popen( "cat /Users/jdraghi/Desktop/Active_Papers/Polio/uncorrelated.txt | wc -l", "r");
    char* buff = (char*)malloc(500);
    fgets(buff, 500, fp);
    int inputs = (int)(atol(buff));
    printf("#Reading in %d lines . . .\n", inputs);
    pclose(fp);
    
	FILE* inP;
	inP = fopen("/Users/jdraghi/Desktop/Active_Papers/Polio/all_three_mois.txt", "r");
    //inP = fopen("/Users/jdraghi/Desktop/Active_Papers/Polio/uncorrelated.txt", "r");
	double** p = malloc(sizeof(double*) * inputs);
    for(int i = 0; i < inputs; i++)
    {
        p[i] = malloc(sizeof(double) * 10);
    }
    char* buffer = (char*)malloc(500);
	for(int i = 0; i < inputs; i++)
	{
		fgets(buffer, 500, inP);
		char* pNext;
        int dummy = (int)strtod(buffer, &pNext);
		p[i][0] = strtod(pNext, &pNext);
		for(int j = 1; j < 10; j++)
		{
			p[i][j] = strtod(pNext, &pNext);
		}
	}
	fclose(inP);
    
    if(MODE == 1)
    {
        for(int i = 800; i < 1000; i++)
        {
            for(int j = 1; j < 4; j++)
            {
                for(int k = 0; k < 20; k++) pa(p[i], (int)gsl_rng_get(rg), j, i, k);
                fflush(stdout);
            }
        }
    }
    
    if(MODE == 2 || MODE == 3)
    {
        int pSet = 1026;
        printf("# %f %f %f\n", p[pSet][0], p[pSet][1], p[pSet][2]);
        for(int i = 0; i < 10000; i++)
        {
            pa(p[pSet], (int)gsl_rng_get(rg), 1, i, i);
        }
    }
    
    if(MODE == 4)
    {
        p[0][0] = -3.019294;
        p[0][1] = -7.143112;
        p[0][2] = -0.567574;
        p[0][3] = -5.724355;
        p[0][4] = 1.545591;
        p[0][5] = -0.810436;
        p[0][6] = 6.815558;
        p[0][7] = 13.989650;
        p[0][8] = 2.834738;
        p[0][9] = 0.547466;
        for(int i = 0; i < 10000; i++)
        {
            pa(p[0], (int)gsl_rng_get(rg), 1, i, i);
        }
    }

    /*
    int goodList [5];
    goodList[0] = 111;
    goodList[1] = 409;
    goodList[2] = 200;
    goodList[3] = 220;
    goodList[4] = 182;
   
     
    for(int i = 0; i < 5; i++)
    {
        //printf("%f\n", p[goodList[i]][0]);
        for(int j = 1; j < 4; j++)
        {
            for(int k = 0; k < 5; k++) pa(p[goodList[i]], (int)gsl_rng_get(rg), j, i, k);
            fflush(stdout);
        }
    }
    

    for(int i = 0; i < 10; i++) printf("%f ", p[8][i]);
    printf("\n");
    
    for(int i = 0; i < 10000; i++)
    {
        pa(p[8], (int)gsl_rng_get(rg), 2, i, i);
    }
    */
    
    return 0;
}
